# Supplementary material for: (−)-Lariciresinol Isolated from the Roots of Isatis indigotica Fortune ex Lindl. Inhibits Hepatitis B Virus by Regulating Viral Transcription
Source: Molecules. 2022 May 18;27(10):3223. doi: 10.3390/molecules27103223 (PMC9143483; doi:10.3390/molecules27103223)
Supplement: Supplementary file 1 [file molecules-27-03223-s001.zip]

Archive with 1 entries (1 files):
- molecules-1679412-Supplementary.pdf
